# Supplementary material for: Use of Serious Games in Interventions of Executive Functions in Neurodiverse Children: Systematic Review
Source: JMIR Serious Games. 2024 Dec 18;12:e59053. doi: 10.2196/59053 (PMC11694043; doi:10.2196/59053)
Supplement: Multimedia Appendix 1 [file games_v12i1e59053_app1.xlsx]

## Sheet: Tabla
No.	Title	Reference	Year	Sample size	Age	Health condition	Intervention	Serious game name	Objective of the game	Technology	Software used	Supervision	Sesions	Duration [min]	Frequency [times/week]	Period [month]	Executive Functions	Experimental design	Validation
1	Serious Games as Attention Training in Children with ADHD	(24)	2023	30	8-10 years old	ADHD	Serious game Pencil and paper format	Serious game with 4 levels	To improve the attention.	PC	3d Studio® Virtools 3 Dev®	Yes	16	30-45	2	2	RA, IC	Yes	No
2	Engaging Children in Story Co-Creation for Effective Serious Games	(50)	2021	258	8-11 years old	Dyslexia	Serious game Commercial cognitive training system	Skies of Manawak	Cognitive training for developmental dyslexia remediation.	PC	NR	Yes	1	90	1	<1	RA, WM, IC	Yes	The validation process involved an iterative process that takes into account five dimensions (story, purpose, technology, aesthetics and mechanincs) for the serious game design. This process were elaborated in collaboration with children, psychologists, game designers and developers, over five years.
3	COGNITIVE GAMES AT SCHOOL: CHILDREN'S PERCEPTION OF IMPROVEMENT OF EXECUTIVE FUNCTIONS	(63)	2021	27	9-11 years old	TD	Serious game	Brain School	Cognitive training for learn's abilities.	PC Tablet	NR	Yes	24	NR	2	3	RA, WM, PS	No	No
4	Mediation criteria for interactive serious games aimed at improving learning in children with attention deficit hyperactivity disorder (ADHD)	(22)	2020	27	3-14 years old	ADHD	Serious game	4 kinds of games (riddles, memory, mazes, and stories)	Cognitive training for learn's abilities.	Tablet	NR	Yes	NR	180	NR	3	RA, PO, SR	Yes	The validation process involved the evaluation of the design of interactive games through the participant observation of individual and group playing experiences, interviews, and two focus groups composed by an education expert, a computer engineer, educators and a psychologist.
5	The Planning of Difficulty Curves in an Exergame for Inhibitory Control Stimulation in a School Intervention Program: A Pilot Study	(32)	2019	7	Mean age of 7.86 years old	TD	Exergame	Apollo and Rosetta	Inhibitory Control stimulation.	PC Kinect 360 for Windows®	NR	NR	25	20	3	3	IC	Yes	No
6	Developing a Task Switching Training Game for Children With a Rare Genetic Syndrome Linked to Intellectual Disability	(26)	2019	5	7-17 years old	PWS	Prototype game Placebo version of the game	Prototype game	Cognitive training for task switching.	PC Tablet Smartphone	Phaser version 2.4.4 (JavaScript)	Yes	NR	NR	NR	NR	ST	Yes	No
7	IAmHero: Preliminary Findings of an Experimental Study to Evaluate the Statistical Significance of an Intervention for ADHD Conducted through the Use of Serious Games in Virtual Reality	(23)	2023	60	5-12 years old	ADHD	Serious game Conventional therapy	IAmHero	Cognitive-behavioural training for skills impaired.	VR	AirLink Steam	Yes	NR	50	1	6	RA, PO, WM, MC, ST, SR, IC, PS, CF	Yes	No
8	Effectiveness of a Personalized, Chess-Based Training Serious Video Game in the Treatment of Adolescents and Young Adults With Attention-Deficit/Hyperactivity Disorder: Randomized Controlled Trial	(21)	2023	105	12-22 years old	ADHD	Serious game Terapeutic chess. Control group	The Secret Trail of Moon	To improve attention, impulse control, visuospatial capacity, planning, self-regulation, working memory, reasoning, and cognitive flexibility.	NR	NR	Yes	12	NR	1	3	PO, WM, SR, IC, ST, CF	Yes	No
9	The Use of a Serious Game to Assess Inhibition Mechanisms in Children	(27)	2020	70	8-11 years old	TD	Serious game	Antonyms	To assess Inhibition mechanisms.	PC Tablet Smartphone	Unity3D	Yes	3	45	NR	NR	WM ST IC	Yes	No
10	Usability evaluation of a tangible user interface and serious game for identification of cognitive deficiencies in preschool children	(29)	2020	18	4-6 years old	TD	Serious game	Play with SID	To detect deficiencies in cognitive abilities in preschool children.	PC Camera	NR	Yes	1	10	NR	NR	RA, PO, WM, IC, CF	Yes	No
11	Validation of a mobile game-based assessment of cognitive control among children and adolescents	(30)	2020	100	9-16 years old	TD	Serious game	CoCon	To assess cognitive control in children and adolescents.	Smartphone	Unity	Yes	1	90	1	NR	RA, PO, WM, IC, CF	No	No
12	Digital games and improvement of the inhibitory control: A study with children in specialized educational service [Jogos digitais e aprimoramento do controle inibitório: Um estudo com crianças do atendimento educacional especializado]	(31)	2019	8	8-11 years old	TD	Serious game No serious game	Brain School	Cognitive training for learn's abilities.	Tablet	NR	Yes	15	15	3	<2	IC	Yes	No
13	Improving literacy development with fine motor skills training: A digital game-based intervention in fourth grade	(25)	2023	202	Mean age of 9 years old.	TD	Serious game Mathematical video game	Brûme	To train fine motor skills, visuo-spatial planning and rhythm.	Tablet	NR	Yes	12	20	2	<2	IC, ST	Yes	No
14	Incorporating Evidence-Based Gamification and Machine Learning to Assess Preschool Executive Function: A Feasibility Study	(64)	2024	20	3-5 years old	TD	Serious game Traditional Flanker task	Frankie's Big Adventure	To assess and improve various cognitive functions in children through specific trial tasks.	PC	Unity	Yes	50	NR	NR	NR	IC, CF, WM	Yes	Yes
15	The Effect of a Novel Video Game on Young Soccer Players' Sports Performance and Attention: Randomized Controlled Trial	(65)	2024	12	Mean age of 8.5 years old.	TD	Serious game Passive intervention	BallApp	To enhance their attention processes, aiming for a positive impact on attentional mechanisms.	PC	HTML JavaScript Material Design for Bootstrap	Yes	12	15	2	<2	RA, IC, WM, CF, PO	Yes	Yes
16	Digital cognitive training in children with attention-deficit/hyperactivity disorder: a study protocol of a randomised controlled trial	(66)	2022	104	5-8 years old	ADHD	Adaptive cognitive training programme Commercial programme	TALI Train	To improve cognitive attention and numeracy outcomes.	Tablet	NR	Yes	25	20	5	<2	RA, IC, WM	Yes	Yes
	Abreviatures
	ASD: Autism spectrum disorder
	ADHD: Attention deficit hyperactivity disorder
	NR: Not reported.
	PWS: Prader-Willi syndrome
	TD: Typical development
	PC: Personal computer
	RA: Regulating attention
	PO: Planning and organization
	WM: Working memory
	MC: Meta-cognition
	ST: Shifting task
	SR: Self-regulation
	IC: Inhibitory control
	PS: Problem solving
	CF: Cognitive flexibility.
	VR: Virtual Reality.
